# Supplementary material for: Optimization of a Method for Detecting Intracellular Sulfane Sulfur Levels and Evaluation of Reagents That Affect the Levels in Escherichia coli
Source: Antioxidants (Basel). 2022 Jun 29;11(7):1292. doi: 10.3390/antiox11071292 (PMC9311597; doi:10.3390/antiox11071292)
Supplement: Supplementary file 1 [file antioxidants-11-01292-s001.zip]

Archive with 1 entries (1 files):
- antioxidants-1776325-supplementary.pdf
